# Supplementary material for: Landscape of Transcriptional Deregulations in the Preeclamptic Placenta
Source: PLoS One. 2013 Jun 13;8(6):e65498. doi: 10.1371/journal.pone.0065498 (PMC3681798; doi:10.1371/journal.pone.0065498)
Supplement: Table S2 — Complete list of consistently down-regulated genes in the preeclamptic placenta. The lists of down-regulated genes for each of the six preeclamptic placenta microarrays analyzed in this study were confronted using the GENOMATIX list comparison tool (Genomatix Software GmbH, Munich, Germany). This allowed to identify those genes which were consistently down-regulated. Those showing similar modification in at least 4 studies were considered relevant and included in a final list of consistently down-regulated genes. (XLSX) [file pone.0065498.s002.xlsx]

## Sheet: Feuil1
	Table S2. Consistently down-regulated genes in the preeclamptic placenta
	Gene Symbol	Description	EntrezGene ID	Ensembl Gene ID
	ABAT	4-aminobutyrate aminotransferase	18	ENSG00000183044
	ABCG2	ATP-binding cassette, sub-family G (WHITE), member 2	9429	ENSG00000118777
	ADCY7	Adenylate cyclase 7	113	ENSG00000121281
	APLN	Apelin	8862	ENSG00000171388
	BHLHE41	Basic helix-loop-helix family, member e41	79365	ENSG00000123095
	CLDN1	Claudin 1	9076	ENSG00000163347
	ENPP1	Ectonucleotide pyrophosphatase/phosphodiesterase 1	5167	ENSG00000197594
	F13A1	Coagulation factor XIII, A1 polypeptide	2162	ENSG00000124491
	FAM101B	Family with sequence similarity 101, member B	359845	ENSG00000183688
	GCLM	Glutamate-cysteine ligase, modifier subunit	2730	ENSG00000023909
	GOT1	Glutamic-oxaloacetic transaminase 1, soluble (aspartate aminotransferase 1)	2805	ENSG00000120053
	HIST1H2AC	Histone cluster 1, H2ac	8334	ENSG00000180573
	HSD17B1	Hydroxysteroid (17-beta) dehydrogenase 1	3292	ENSG00000108786
	KLHL3	Kelch-like family member 3	26249	ENSG00000146021
	LEPREL1	Leprecan-like 1	55214	ENSG00000090530
	LPHN3	Latrophilin 3	23284	ENSG00000150471
	MFF	Mitochondrial fission factor	56947	ENSG00000168958
	MORC4	MORC family CW-type zinc finger 4	79710	ENSG00000133131
	MRS2	MRS2 magnesium homeostasis factor homolog (S. cerevisiae)	57380	ENSG00000124532
	NR2F1	Nuclear receptor subfamily 2, group F, member 1	7025	ENSG00000175745
	NRCAM	Neuronal cell adhesion molecule	4897	ENSG00000091129
	OLFML3	Olfactomedin-like 3	56944	ENSG00000116774
	SEPP1	Selenoprotein P, plasma, 1	6414	ENSG00000250722
	SLC20A1	Solute carrier family 20 (phosphate transporter), member 1	6574	ENSG00000144136
	SLC23A2	Solute carrier family 23 (nucleobase transporters), member 2	9962	ENSG00000089057
	SOD1	Superoxide dismutase 1, soluble	6647	ENSG00000142168
	TFDP2	Transcription factor Dp-2 (E2F dimerization partner 2)	7029	ENSG00000114126
	TMEM136	Transmembrane protein 136	219902	ENSG00000181264
	TMEM168	Transmembrane protein 168	64418	ENSG00000146802
	TSPAN12	Tetraspanin 12	23554	ENSG00000106025
	ZFAND5	Zinc finger, AN1-type domain 5	7763	ENSG00000107372
	*Down-regulated in at least four microarray studies out of six
